# Supplementary material for: Minimum Acceptable Diet at 9 Months but Not Exclusive Breastfeeding at 3 Months or Timely Complementary Feeding Initiation Is Predictive of Infant Growth in Rural Bangladesh
Source: PLoS One. 2016 Oct 24;11(10):e0165128. doi: 10.1371/journal.pone.0165128 (PMC5077142; doi:10.1371/journal.pone.0165128)
Supplement: S1 File — (ZIP) [file pone.0165128.s001.zip]

Archive with 1 entries (1 files):
- plos_one.sas7bdat
